# Supplementary material for: A CRISPR-Cas12a-Based Diagnostic Method for Japanese Encephalitis Virus Genotypes I, III, and V
Source: Biosensors (Basel). 2023 Jul 28;13(8):769. doi: 10.3390/bios13080769 (PMC10452572; doi:10.3390/bios13080769)
Supplement: Supplementary file 1 [file biosensors-13-00769-s001.zip]

Archive with 1 entries (1 files):
- biosensors-2473238-supplementary.pdf
